# Supplementary material for: Orbicularis oculi muscle activity during computer reading under different degrees of artificially-induced aniseikonia
Source: PeerJ. 2024 May 17;12:e17293. doi: 10.7717/peerj.17293 (PMC11104340; doi:10.7717/peerj.17293)
Supplement: Data S1 — Anonymised raw data for all main variables [file peerj-12-17293-s001.csv]

SUBJECT	AGE	GENDER	DOMINANT_EYE(D0_I1)	ISOM_DOM_CMAX	ISO_NDOM_CMAX	0Nor_ODOM_BQ1_AMED	0Nor_ONDOM_BQ1_AMED	0Nor_ODOM_BQ2_AMED	0Nor_ONDOM_BQ2_AMED	3Nor_ODOM_BQ1_AMED	3Nor_ONDOM_BQ1_AMED	3Nor_ODOM_BQ2_AMED	3Nor_ONDOM_BQ2_AMED	5_ODOM_BQ1_AMED	5Nor_ONDOM_BQ1_AMED	5Nor_ODOM_BQ2_AMED	5Nor_ONDOM_BQ2_AMED	10Nor_ODOM_BQ1_AMED	10Nor_ONDOM_BQ1_AMED	10Nor_ODOM_BQ2_AMED	10Nor_ONDOM_BQ2_AMED			0%_DOM	0%_ND	3%_DOM	3%_ND	5%_DOM	5%_ND	10%_DOM	10%_ND		0_Q1	0_Q2	0_Q3	0_Q4	0_Q5	3_Q1	3_Q2	3_Q3	3_Q4	3_Q5	5_Q1	5_Q2	5_Q3	5_Q4	5_Q5	10_Q1	10_Q2
1	27	F	0	228.64	193.8	0.023617915	0.045820433	0.036651505	0.080082559	0.042468509	0.047368421	0.071903429	0.099638803	0.080125962	0.124045408	0.083362491	0.173684211	0.268282015	0.051960784	0.272349545	0.24004128			0.03013471	0.062951496	0.057185969	0.073503612	0.081744227	0.148864809	0.27031578	0.146001032		2	0	0	0	0	3	2	2	2	1	3	2	2	3	2	3	3
2	23	F	0	136.9	135.19	0.099780862	0.193209557	0.111614317	0.141134699	0.247187728	0.180190843	0.260043828	0.159849101	0.305916728	0.14054294	0.141855369	0.478659664	0.13688824	0.303498779	0.124178232	0.499667135			0.105697589	0.167172128	0.253615778	0.170019972	0.223886048	0.309601302	0.130533236	0.401582957		2	2	1	1	1	3	2	2	2	2	3	2	2	2	1	3	1
3	23	F	0	211.03	271.24	0.171018339	0.235400383	0.072833246	0.037641941	0.096147467	0.032849137	0.127754348	0.023927149	0.089560726	0.230091432	0.09681088	0.206385489	0.162678292	0.07756968	0.084395584	0.253015779			0.121925793	0.136521162	0.111950907	0.028388143	0.093185803	0.21823846	0.123536938	0.16529273		1	0	0	0	0	1	0	0	0	0	0	0	0	0	0	1	0
4	23	F	0	312.56	312.69	0.023835424	0.019348236	0.058420783	0.035562378	0.031066035	0.05523042	0.031130023	0.048610445	0.097549271	0.090185167	0.027802662	0.125299818	0.095117737	0.119927084	0.074065779	0.044357031			0.041128103	0.027455307	0.031098029	0.051920432	0.062675966	0.107742493	0.084591758	0.082142058		1	1	1	1	1	2	1	1	1	1	2	1	1	1	1	2	1
5	20	F	0	238.15	201.77	0.05761075	0.268027953	0.065756876	0.304653814	0.080285534	0.236159984	0.113457905	0.265549884	0.077136259	0.64023393	0.056854923	0.379689746	0.100314928	0.439163404	0.074448877	0.232294196			0.061683813	0.286340883	0.09687172	0.250854934	0.066995591	0.509961838	0.087381902	0.3357288		1	1	0	0	0	1	1	0	1	0	1	1	1	1	1	1	1
6	20	M	0	138.67	74.25	0.268046441	0.065185185	0.336193841	0.063434343	0.355448186	0.087407407	0.355231845	0.072861953	0.167808466	0.046734007	0.129588231	0.040808081	0.143361938	0.043367003	0.159948078	0.042020202			0.302120141	0.064309764	0.355340016	0.08013468	0.148698349	0.043771044	0.151655008	0.042693603		1	0	2	1	0	1	0	2	1	1	2	1	2	2	2	2	1
7	19	F	0	247.84	176.31	0.039703034	0.040269979	0.046642995	0.046906018	0.030503551	0.039986388	0.032722724	0.047983665	0.032520981	0.038852022	0.033327954	0.039646078	0.03256133	0.038625149	0.02965623	0.036866882			0.043173015	0.043587998	0.031613138	0.043985026	0.032924467	0.03924905	0.03110878	0.037746016		3	3	2	1	1	3	2	2	2	1	1	2	1	1	0	2	2
8	21	M	0	248.76	190.62	0.199630166	0.153079425	0.146124779	0.124855734	0.135914134	0.089235127	0.105724393	0.112894764	0.3355041	0.186339314	0.429490272	0.113366908	0.45855443	0.234288112	0.413370317	0.20181513			0.172877472	0.138967579	0.120819264	0.101064946	0.382497186	0.149853111	0.435962373	0.218051621		0	0	1	0	0	0	0	1	0	0	1	0	1	1	0	1	1
9	25	F	0	280.3	149.03	0.064930432	0.158692881	0.029040314	0.045359995	0.054834106	0.265919614	0.03578309	0.083808629	0.198679986	0.147352882	0.187442026	0.388243978	0.228754905	0.513520768	0.178665715	0.420452258			0.046985373	0.102026438	0.045308598	0.174864121	0.193061006	0.26779843	0.20371031	0.466986513		2	2	2	1	1	2	2	2	1	1	1	2	1	1	1	2	3
10	18	F	0	239.33	205.63	0.052605189	0.083791276	0.065641583	0.094295579	0.041866878	0.018382532	0.039819496	0.025434032	0.032089583	0.085736517	0.030919651	0.089043428	0.045710943	0.084520741	0.047507625	0.076107572			0.059123386	0.089043428	0.040843187	0.021908282	0.031504617	0.087389972	0.046609284	0.080314156		2	1	1	1	1	2	2	1	2	1	3	3	2	2	2	2	2
11	25	M	0	492.38	456.43	0.01807547	0.03435357	0.015882042	0.035054663	0.013972948	0.035339483	0.012551282	0.049755713	0.028027134	0.014788686	0.013140258	0.027780821	0.019822089	0.035054663	0.023579349	0.037311307			0.016978756	0.034704117	0.013262115	0.042547598	0.020583696	0.021284753	0.021700719	0.036182985		1	0	0	0	0	1	0	1	0	0	2	1	2	2	1	1	0
12	24	F	0	239.75	237.26	0.071949948	0.050998904	0.085464025	0.068279525	0.074160584	0.115822305	0.067361835	0.112829807	0.052346194	0.04990306	0.053222106	0.048975807	0.099228363	0.051757566	0.096600626	0.047922111			0.078706986	0.059639214	0.07076121	0.114326056	0.05278415	0.049439434	0.097914494	0.049839838		1	1	0	1	0	2	0	0	1	0	2	2	0	2	0	3	2
13	32	M	0	252.71	253.88	0.027739306	0.034110603	0.031181987	0.022963605	0.041668315	0.032850165	0.039096197	0.02761147	0.07348344	0.062667402	0.08218907	0.061840239	0.046456412	0.034149992	0.144240434	0.128793131			0.029460647	0.028537104	0.040382256	0.030230818	0.077836255	0.062253821	0.095348423	0.081471561		2	1	1	1	1	1	1	0	1	1	3	2	2	2	1	2	1
14	29	F	0	212.17	222.47	0.266154499	0.15107655	0.275910826	0.151346249	0.180374228	0.104598373	0.095866522	0.023643637	0.132912287	0.256933519	0.264269218	0.122713175	0.221944667	0.138580483	0.276052222	0.157099834			0.271032662	0.151211399	0.138120375	0.064121005	0.198590753	0.189823347	0.248998445	0.147840158		1	0	1	1	0	1	0	0	0	0	1	0	1	0	0	1	0
15	27	F	0	287.17	277.14	0.060835045	0.161831565	0.04941324	0.155336653	0.053940175	0.195569026	0.050353449	0.179331746	0.033290385	0.075196652	0.043841627	0.102403118	0.064491416	0.091217435	0.061984191	0.10712997			0.055124142	0.158584109	0.052146812	0.187450386	0.038566006	0.088799885	0.063237803	0.099173703		1	1	1	1	1	1	2	1	2	1	2	2	2	2	2	2	3
16	20	M	1	154.55	121.08	0.465674539	0.115378262	0.501779359	0.110257681	0.176706567	0.216881401	0.180782918	0.255285761	0.560465869	0.161876445	0.399805888	0.201437066	0.205499838	0.140320449	0.31106438	0.307400066			0.483726949	0.112817972	0.178744743	0.236083581	0.480135878	0.181656756	0.258282109	0.223860258		0	0	0	0	0	1	0	0	1	0	1	0	0	1	0	1	0
17	23	M	0	165.69	176.79	0.05818094	0.348775383	0.059569075	0.453023361	0.063371356	0.504723118	0.074898908	0.528140732	0.105558573	0.253181741	0.102963365	0.283273941	0.139235923	0.340234176	0.186728227	0.341704848			0.058875008	0.400899372	0.069135132	0.516431925	0.104260969	0.268227841	0.162982075	0.340969512		0	1	1	0	0	1	1	1	1	1	0	1	1	1	1	0	1
18	26	F	0	192.85	165.16	0.070417423	0.126241221	0.075862069	0.18127876	0.115841327	0.029426011	0.113093078	0.027488496	0.113507908	0.162569629	0.105729842	0.153911359	0.151672284	0.1872124	0.153798289	0.182368612			0.073139746	0.15375999	0.114467202	0.028457254	0.109618875	0.158240494	0.152735286	0.184790506		2	2	1	2	1	3	3	1	3	1	3	2	2	3	1	4	4
19	31	M	0	242.28	289.96	0.077018326	0.069837219	0.075119696	0.080114499	0.082466568	0.120375224	0.071281162	0.118568078	0.024558362	0.040936681	0.019935612	0.03941923	0.106777282	0.072251345	0.113216114	0.071251207			0.076069011	0.074975859	0.076873865	0.119471651	0.022246987	0.040177956	0.109996698	0.071751276		2	2	2	2	1	1	1	2	2	1	2	2	3	3	2	3	3
20	22	F	1	410.06	353.27	0.024581769	0.033628669	0.016729259	0.02151329	0.014314978	0.039912815	0.014412525	0.035751691	0.022679608	0.040224191	0.016314686	0.055113652	0.019997074	0.037308574	0.021484661	0.036685821			0.020655514	0.02757098	0.014363752	0.037832253	0.019497147	0.047668922	0.020740867	0.036997198		1	1	0	1	0	0	1	0	0	0	1	1	1	1	0	2	1
21	20	F	0	345.43	287.15	0.014185218	0.024168553	0.012042961	0.017064252	0.056711924	0.044262581	0.056451379	0.044959081	0.080016212	0.03667073	0.077642359	0.032039004	0.094983065	0.031098729	0.09926758	0.044959081			0.01311409	0.020616403	0.056581652	0.044610831	0.078829285	0.034354867	0.097125322	0.038028905		1	1	1	1	1	2	2	2	2	1	3	2	2	2	2	2	1
22	29	F	0	322.48	361.82	0.071128738	0.051541006	0.082245317	0.064530733	0.083316446	0.046177956	0.072865704	0.046177956	0.039863359	0.060491033	0.041339779	0.066759533	0.115450308	0.078948285	0.112960658	0.08309246			0.076687028	0.05803587	0.078091075	0.046177956	0.040601569	0.063625283	0.114205483	0.081020373		1	1	1	1	1	1	1	1	1	2	1	1	1	1	1	1	1
[truncated: 3 more columns]
